# Supplementary material for: Enrichment of Pluripotent Stem Cell-Derived Hepatocyte-Like Cells by Ammonia Treatment
Source: PLoS One. 2016 Sep 15;11(9):e0162693. doi: 10.1371/journal.pone.0162693 (PMC5025197; doi:10.1371/journal.pone.0162693)
Supplement: S1 Table — (XLSX) [file pone.0162693.s001.xlsx]

## Sheet: Sheet1
Sorted data for Figure 3D
	Annotation			Normalized Data of Ammonia treated cell lines
Probe Name	Gene Symbol	GeneName	GENATLAS EXPRESSION	201B7	253G1	KhES1	KhES2	KhES3	H1
A_23_P212508	TF	transferrin	LIVER	7.82532	6.26032	8.14696	3.19968	6.81327
A_23_P257834	ALB	albumin	LIVER (specific)	6.2441	5.67517	7.70082	4.39856	7.72917	5.59952
A_23_P151895	CILP	cartilage intermediate layer protein, nucleotide pyrophosphohydrolase	UBIQUITOUS	5.88214	6.25577	7.28102	8.28791	9.18022	9.51508
A_33_P3408918	SAA2	serum amyloid A2	LIVER (specific)	2.43222	6.03618	7.11497	5.00752	4.40253	6.86142
A_24_P335092	SAA1	serum amyloid A1	LIVER (specific)	6.37771	9.03532	6.98618	8.9631	8.92187	10.0613
A_33_P3212257	MMRN1	multimerin 1	UBIQUITOUS	5.61385	7.68343	6.9664		2.94129	3.13861
A_23_P203183	APOC3	apolipoprotein C-III	LIVER	5.68899	4.33325	6.64805	1.10269	7.06026	6.0099
A_23_P30693	PLG	plasminogen	LIVER	4.69838	4.20862	6.51569	0.225489	6.65137	4.31134
A_23_P44274	FGA	fibrinogen alpha chain	LIVER (specific)	4.22002	1.85844	6.40135		3.33313	0.340003
A_33_P3403117	NR2F1	nuclear receptor subfamily 2, group F, member 1	NO EXPRESSION	5.16448	7.2387	6.04762	0.17183	2.19248	2.39477
A_23_P155514	AHSG	alpha-2-HS-glycoprotein	UBIQUITOUS	5.7074	3.63962	6.03632	-0.654634	6.55635	4.11193
A_23_P166566	EFCC1	EF-hand and coiled-coil domain containing 1	UNKNOWN	3.79574	6.13783	6.00647	1.05114	1.60559	2.04317
A_23_P4387	KRT24	keratin 24, type I	UBIQUITOUS	6.43097	5.03016	5.80642	4.20763	7.15687	4.28426
A_24_P190472	SLPI	secretory leukocyte peptidase inhibitor	NON LIVER (endoderm?)	5.23176	7.10677	5.74979	10.5897	8.74334	11.2802
A_23_P20484	FGL1	fibrinogen-like 1	LIVER (specific)	4.78189	2.0211	5.65523	-0.0536041	4.77155	1.27395
A_23_P87036	APOA4	apolipoprotein A-IV	LIVER (specific)	4.09193	3.01293	5.61788	-0.223104	5.11869	3.79753
A_23_P79562	FABP1	fatty acid binding protein 1, liver	LIVER (specific)	3.05763	2.0933	5.53131	1.61367	4.11674	3.64175
A_23_P148088	FGG	fibrinogen gamma chain	LIVER (specific)	3.62834	1.96992	5.2318	-0.0887389	3.93303	2.93959
A_33_P3292886	KRT6A	keratin 6A, type II	UBIQUITOUS		5.68515	5.16087	3.7647	6.0289	5.81655
A_23_P121545	GPM6A	glycoprotein M6A	NON LIVER (eye)	3.55289	5.97183	5.16055	0.596894	1.93983
A_23_P136125	FGB	fibrinogen beta chain	LIVER	3.69687	2.13418	5.13968	-0.169303	3.93802	2.59695
A_24_P463929	SMLR1	small leucine-rich protein 1	UNKNOWN	3.47055	1.8174	5.04683		3.04926	1.90614
A_23_P116898	A2M	alpha-2-macroglobulin	NO EXPRESSION (liver only)	3.11421	3.49067	5.0306	0.472437	4.17534	0.337585
A_23_P101905	APC2	adenomatosis polyposis coli 2	NO EXPRESSION	4.27364	7.02528	5.02731	0.0162077	1.44234	-0.509796
A_23_P38244	APOH	apolipoprotein H (beta-2-glycoprotein I)	LIVER (specific)	1.51221	1.01807	4.94759	1.09796	5.00504	3.30017
A_23_P75283	RBP4	retinol binding protein 4, plasma	LIVER (specific)	3.75923	2.76566	4.92188	0.781551	4.25044	2.89945
A_32_P179998	DMRTC1	DMRT-like family C1	NO EXPRESSION (embryo)	5.25971	4.02942	4.91154	2.6048	3.25967	2.75322
A_23_P94879	F2	coagulation factor II (thrombin)	UNKNOWN	3.61938	2.61369	4.88392	-0.99591	4.70956	2.58531
A_23_P79591	APOB	apolipoprotein B	NON LIVER (spleen)	3.33147	1.85147	4.88182	-1.50005	3.44726	1.55432
A_23_P51745	PROK1	prokineticin 1	UBIQUITOUS	4.35224	2.95668	4.86055	4.50966	3.90914	3.76225
A_24_P302249	APOA2	apolipoprotein A-II	LIVER	3.70517	2.34283	4.85839	0.218113	3.89769	2.40798
A_24_P139665	HPCAL4	hippocalcin like 4	NON LIVER (brain)	6.51841	3.92097	4.83653	7.7712	6.17308	6.21459
A_23_P120794	SLC7A4	solute carrier family 7, member 4	UBIQUITOUS	5.33629	5.95379	4.8096	9.64939	7.96444	9.5648
A_33_P3251562	RSPO1	R-spondin 1	UBIQUITOUS/NON LIVER	6.02048	6.2392	4.80501	1.66828	4.02451	3.8892
A_33_P3385006	SLC39A5	solute carrier family 39 (zinc transporter), member 5	NON LIVER (endoderm?)	3.37408	2.56324	4.78629	-0.477551	4.44027	3.66949
A_33_P3423854	C8B	complement component 8, beta polypeptide	LIVER (specific)	2.05648	0.927494	4.77625		2.49042	1.36952
A_33_P3290709	EGFL6	EGF-like-domain, multiple 6	NO EXPRESSION (placenta)	4.40016	3.3766	4.77135	4.62453	5.18212	4.50352
A_23_P136671	UGT2B7	UDP glucuronosyltransferase 2 family, polypeptide B7	LIVER (specific)	4.66485	4.03094	4.68229	4.35737	4.27073	5.24238
A_23_P78479	ZIM2	zinc finger, imprinted 2	NO EXPRESSION	6.59633	4.88953	4.66738	5.30227	5.98125	4.45313
A_33_P3391915	BTBD17	BTB (POZ) domain containing 17	UNKNOWN	3.59765	5.5225	4.65294	0.190265	0.803015
A_23_P112554	COL15A1	collagen, type XV, alpha 1	UBIQUITOUS	3.93537	4.83356	4.65111	3.81462	6.57808	5.88109
A_23_P130113	ASGR2	asialoglycoprotein receptor 2	LIVER (specific)	3.71463	2.58464	4.61646	0.0223463	4.62569	3.97468
A_24_P934387	SLC5A12	solute carrier family 5 (sodium/monocarboxylate cotransporter), member 12	NON LIVER (kidney)	2.41542	1.22692	4.57808	4.66956	3.54081	1.96466
A_33_P3382856	DCN	decorin	UBIQUITOUS	5.60905	4.44285	4.56116	6.30825	6.33596	5.60333
A_23_P250164	HGD	homogentisate 1,2-dioxygenase	NO EXPRESSION (intestine, liver, prostate)	2.72138	2.14631	4.54819	-0.199538	3.71862	2.48852
A_33_P3323501	PHGR1	proline/histidine/glycine-rich 1	UNKNOWN	1.54049	1.67941	4.54415	2.51218	3.50818	6.26963
A_23_P127107	CLRN3	clarin 3	LIVER (specific)	0.479419	1.18245	4.54055		3.13485	3.42397
A_33_P3319967	ARG1	arginase 1	LIVER (specific)	0.733634	1.29757	4.51658	2.33976	2.908
A_23_P42265	APOM	apolipoprotein M	LIVER	3.66986	2.09149	4.51411	-0.54294	3.2073	1.48784
A_23_P212968	UGT2B11	UDP glucuronosyltransferase 2 family, polypeptide B11	NO EXPRESSION (iver, breast, lung, kidney)	3.14418	2.70431	4.49747	2.66641	3.03125	3.71229
A_33_P3215457	MTTP	microsomal triglyceride transfer protein	UBIQUITOUS	2.7431	2.4528	4.47598	-0.822775	3.38987	2.30203
A_32_P124708	ONECUT2	one cut homeobox 2	LIVER (specific)	3.64505	6.29009	4.44287	-1.44646	0.177208
A_33_P3276997	MAP6	microtubule-associated protein 6	UBIQUITOUS	3.90986	6.01873	4.43375	1.95444	0.55917	2.58751
A_33_P3361636	MGP	matrix Gla protein	UBIQUITOUS	4.34192	2.1523	4.41995	4.13769	3.97623	3.79443
A_33_P3241511	SERPIND1	serpin peptidase inhibitor, clade D (heparin cofactor), member 1	LIVER (specific)	1.52214	1.10564	4.41358		3.55264	1.83092
A_24_P183664	TRIL	TLR4 interactor with leucine-rich repeats	UBIQUITOUS/NON LIVER	3.16796	4.40985	4.3988	0.544809	1.62255	0.174865
A_23_P146274	STMN2	stathmin 2	NO EXPRESSION	5.25898	5.68883	4.37065	4.88787	4.56375	3.99826
A_23_P415974	ALDOB	aldolase B, fructose-bisphosphate	NO EXPRESSION (intestine, liver, spleen, kidney)	3.3736	3.51823	4.36586	2.61614	2.02821	1.93355
A_23_P103465	PLA2G5	phospholipase A2, group V	UBIQUITOUS/NON LIVER	5.63321	5.52346	4.3623	6.38389	6.0794	7.4824
A_23_P83098	ALDH1A1	aldehyde dehydrogenase 1 family, member A1	LIVER (specific)	2.59383	1.62735	4.34013	-1.2012	2.85695	1.68084
A_23_P134914	LY6H	lymphocyte antigen 6 complex, locus H	UBIQUITOUS/NON LIVER	5.54498	5.35487	4.33246	0.927465	2.99834	1.23936
A_33_P3360072	RANBP3L	RAN binding protein 3-like	UNKNOWN	2.58269	1.90215	4.32899	3.54206	3.75308	3.11621
A_23_P372834	AQP1	aquaporin 1 (Colton blood group)	NON LIVER (Heart)	4.42357	3.23876	4.30381	4.71864	5.09466	4.59825
A_23_P218111	SERPINA1	serpin peptidase inhibitor, clade A (alpha-1 antiproteinase, antitrypsin), member 1	LIVER (specific)	3.75349	2.80863	4.28622	-0.163776	5.71512	4.48773
A_33_P3421243	AFP	alpha-fetoprotein	LIVER	3.70154	2.86003	4.28603	0.876955	4.29225	3.78909
A_23_P25475	SOAT2	sterol O-acyltransferase 2	NON LIVER/(intestine endoderm?)	2.47348	1.53692	4.28381		3.30727	2.67838
A_23_P113351	SPARCL1	SPARC-like 1 (hevin)	NO EXPRESSION/UBIQUTOUS	2.96824	5.48914	4.28165	1.61509	0.414918	1.12899
A_23_P105651	PDZRN4	PDZ domain containing ring finger 4	UBIQUITOUS/NON LIVER	4.97052	3.38207	4.27612	4.17858	4.10935	2.04901
A_23_P145644	DDC	dopa decarboxylase (aromatic L-amino acid decarboxylase)	UBIQUITOUS/NON LIVER	2.407	2.9127	4.24032	-0.998327	3.47733	2.91751
A_23_P120902	LGALS2	lectin, galactoside-binding, soluble, 2	NO EXPRESSION	2.6944	2.02981	4.23094	0.0460479	3.95985	3.90563
A_23_P94403	TYRP1	tyrosinase-related protein 1	NO EXPRESSION/UBIQUTOUS	4.07112	2.63772	4.22511	6.73369	3.85059	4.78061
A_23_P167159	SCRG1	stimulator of chondrogenesis 1	UBIQUITOUS/NON LIVER	5.85441	6.12051	4.22474	3.02556	5.36184	6.08437
A_23_P31407	AGR2	anterior gradient 2	UBIQUITOUS/NON LIVER	1.73702	1.93601	4.22392	1.07363	2.11828	1.62154
A_23_P252817	SST	somatostatin	NON LIVER (endoderm?)	5.06975	4.10519	4.22293	-0.189902	3.23887	3.51762
A_23_P151232	TMEM132C	transmembrane protein 132C	UNKNOWN		4.87862	4.20735	4.53356	4.27487	5.57448
A_23_P55270	CCL18	chemokine (C-C motif) ligand 18 (pulmonary and activation-regulated)	NON LIVER (lung, endoderm?)	3.8189	3.88365	4.2066	7.66528	5.41835	3.00968
A_24_P634768	FLJ22763	uncharacterized LOC401081	UNKNOWN	2.07683	1.64218	4.19937	-0.225864	2.60313	3.64125
A_23_P103588	HMGCS2	3-hydroxy-3-methylglutaryl-CoA synthase 2 (mitochondrial)	LIVER	0.96241	0.705023	4.18133	-0.593801	2.61512	2.72695
A_23_P162861	SERPINE3	serpin peptidase inhibitor, clade E (nexin, plasminogen activator inhibitor type 1), member 3	UNKNOWN	4.13904	5.86379	4.16941	9.38813	7.20704	7.74362
A_24_P217234	SLC3A1	solute carrier family 3 (amino acid transporter heavy chain), member 1	NON LIVER (endoderm?)	2.51199	1.84952	4.16151	0.822225	3.08648	1.45845
A_24_P365975	COL8A2	collagen, type VIII, alpha 2	NO EXPRESSION	5.41973	4.34162	4.11734	6.3069	5.60517	6.52145
A_24_P355967	HTR2A	5-hydroxytryptamine (serotonin) receptor 2A, G protein-coupled	NON LIVER (Brain)	1.84133	2.7001	4.11006	3.67889	3.89733
A_32_P489	LOC100132735	uncharacterized LOC100132735	UNKNOWN	2.08377	3.16257	4.07513	4.08519	5.18593	2.53001
A_23_P28834	PHACTR3	phosphatase and actin regulator 3	NO EXPRESSION	4.87583	5.77826	4.05344	5.05682	3.78563
A_23_P49145	ZG16	zymogen granule protein 16	LIVER	1.81609	2.10771	4.05232	-1.04428	5.05961	4.6324
A_23_P153571	IGFL2	IGF-like family member 2	UNKNOWN	0.814413	4.29606	4.02714	2.89532	5.37458	5.27296
A_33_P3379926	SLC17A4	solute carrier family 17, member 4	NO EXPRESSION (intestine, liver, pancreas)	2.80322	3.43896	4.01814	6.19938	3.93602	5.66512
A_33_P3475906	LOC100130331	POTE ankyrin domain family, member F pseudogene	UNKNOWN	5.95506	3.2454	3.98154	6.97947	5.06154	5.29584
A_33_P3217584	CHRNA4	cholinergic receptor, nicotinic, alpha 4 (neuronal)	NO EXPRESSION (liver, brain, kidney, eye)	6.28138	4.36885	3.98082	4.64936	5.54056	4.06371
A_23_P214079	SPINK1	serine peptidase inhibitor, Kazal type 1	NON LIVER (pancreas, endoderm?)	2.92032	2.56437	3.96355	2.31237	4.10278	3.72191
A_23_P211680	MLC1	megalencephalic leukoencephalopathy with subcortical cysts 1	NO EXPRESSION	2.09606	2.62491	3.96	0.355872	4.02248	1.9058
A_23_P501538	HOXA3	homeobox A3	NO EXPRESSION (embryo)	4.47498	5.20792	3.93007	-0.387844	2.11312	1.35511
